# Supplementary material for: An Efficient Method for Identifying Gene Fusions by Targeted RNA Sequencing from Fresh Frozen and FFPE Samples
Source: PLoS One. 2015 Jul 1;10(7):e0128916. doi: 10.1371/journal.pone.0128916 (PMC4488430; doi:10.1371/journal.pone.0128916)
Supplement: S1 Table — (TXT) [file pone.0128916.s001.txt]

ABL2
ELK4
NFIA
RRP15
TPM3
pbx1
TRIM33
PRDM16
IL6R
MEAF6
PAX7
TAL1
IRF2BP2
PMX1
CAMTA1
RBM15
EPS15
ARNT
BCL9
TPR
BCL10
IRTA1
SLC45A3
RPL22
SIL
PDE4DIP
MAST2
THRAP3
AF1Q
FCGR2B
GPBP1L1
SFPQ
PRCC
LCK
SYCP1
MUC1
HIST1H4I
NTRK1
MDS2
CCDC6
MYST4
LCX
VTI1A
KIF5B
RET
ABI1
VCL
TCF7L2
MLLT10
NCOA4
TLX1
DUX4
FAM22B
FAM22A
NFKB2
MALAT1
CBL
KMT2A
ARHGEF12
DDX6
GAB2
PAFAH1B2
BIRC3
RBM14
NUMA1
CCND1
TBCEL
FLI1
POU2AF1
PICALM
MAML2
PACS1
WT1
NUP98
ZNF145
PCSK7
HEAB
LMO2
CREB3L1
DDX10
TECTA
LMO1
INTS4
CARS
ELKS
KDM5A
CCND2
KRAS
ETV6
BTG1
ITPR2
HMGA2
BCL7A
PPFIBP1
LGR5
GLI1
NACA
ZNF384
HOXC13
ATF1
HOXC11
WIF1
LRIG3
DDIT3
ALDH2
NUP107
ZNF198
FOXO1
LCP1
CDX2
LHFP
BCL11B
NIN
TRIP11
YY1
RAD51B
TCL6
GPHN
HSPCA
TCL1A
GOLGA5
KLC1
KTN1
SIP1
CCNB1IP1
AF15Q14
PML
CRTC3
TCF12
NUTM1
NTRK3
C15orf21
FLJ27352
MAF
RUNDC2A
CREBBP
IL21R
FUS
CBFA2T3
CBFB
CIITA
CDH11
C16orf75
MYH11
HERPUD1
TNFRSF17
SSH2
GAS7
ALO17
HLF
NTN1
MLLT6
NF1
MBTD1
CLTC
LASP1
PRKAR1A
HCMOGT-1
SUZ12
RAB5EP
USP6
CANT1
MSF
DDX5
USH1G
RARA
ACCN1
COL1A1
MSI2
HN1
YWHAE
ETV4
PER1
TAF15
ASPSCR1
TADA2A
BCL2
FVT1
ZNF521
MALT1
SS18
NFATC1
MECT1
NFIX
ZNF331
MARK4
MLLT1
TCF3
ZNF700
BRD4
ELL
KLK2
FSTL3
TPM4
SH3GL1
MAST1
ZNF444
CIC
LYL1
BCL3/5
TFPT
STRN
CREB1
BCL11A
RANBP2
LAF4
TTL
SP3
PRKCE
EML4
RBMS1
PAX8
NCOA1
MBOAT2
CMKOR1
ACSL3
C2orf44
ALK
PAX3
HOXD13
PLA2R1
FEV
CHN1
HOXD11
ATIC
NFATC2
MAFB
SS18L1
SDC4
TOP1
RUNX1
ERG
OLIG2
TMPRSS2
MN1
EP300
ZC3H7B
BCR
UBE2L3
PATZ1
PDGFB
MKL1
MYH9
PNUTL1
CLTCL1
EWSR1
LPP
SRGAP3
FOXP1
TMCC1
WWTR1
TFRC
ZNF9
ETV5
MECOM
PLXND1
MLF1
CTNNB1
BCL6
PRKAR2A
RAF1
AF3p21
TFG
EIF4A2
RPN1
PPARG
SLC26A6
GMPS
FHIT
WHSC1
MLLT2
SMARCA5
PDGFRA
SLC34A2
RAP1GDS1
FGFR3
ARHH
TACC3
FIP1L1
SEC31A
CHIC2
IL2
LIFR
GRAF
NSD1
AF5q31
FACL6
EBF1
SSBP2
ITK
PDGFRB
PDE8B
SQSTM1
RANBP17
TLX3
RNF130
CD74
NPM1
QKI
FOXO3A
STL
IRF4
RSPO3
GOPC
MLLT4
SFRS3
TRIM27
DEK
PTPRK
PIM1
HMGA1
EZR
MYB
CCND3
TFEB
POU5F1
FGFR1OP
PHF1
SLC22A1
ROS1
GMDS
HSPCB
CDK6
KIAA1549
CREB3L2
IKZF1
HIP1
ETV1
RNF216
HNRNPA2B1
JAZF1
AKAP9
GNAI1
HOXA11
MKRN1
HOXA13
HOXA9
ELN
HLXB9
TRIM24
BRAF
PKD1L1
HOOK3
PLAG1
RUNX1T1
RUNXBP2
TACC1
MCPH1
FGFR1
PCM1
HAS2
NDRG1
RSPO2
HEY1
ZNF703
WHSC1L1
NCOA2
TCEA1
CHCHD7
MYC
RGS22
COX6C
NFIB
ROD1
NTRK2
NACC2
ABL1
SEC16A
BRD3
FNBP1
NR4A3
NOTCH1
SYK
CD274
GABBR2
PAX5
NUP214
SET
MLLT3
PSIP2
JAK2
CD273
OMD
RALGDS
SUSD1
TAL2
CEP1
P2RY8
SEPT6
BCOR
ELF4
MSN
TFE3
MLLT7
MTCP1
NONO
GPC3
SSX2
SSX1
SSX4
CRLF2
