# Supplementary material for: An Efficient Method for Identifying Gene Fusions by Targeted RNA Sequencing from Fresh Frozen and FFPE Samples
Source: PLoS One. 2015 Jul 1;10(7):e0128916. doi: 10.1371/journal.pone.0128916 (PMC4488430; doi:10.1371/journal.pone.0128916)
Supplement: S2 Table — Forward and reverse primer sequences used in RT-PCR validation. For Sanger sequences, | denotes the breakpoint between sequence aligning to one gene versus the other in the fusion pair. (TXT) [file pone.0128916.s002.txt]

Gene Fusion	forward primer			reverse primer	 

ATP5L-MLL		GACGGACTCTCCATTCCAGA		CGGTCAGAGCCACTTCTAGG 
FGFR1-WHSC1L1	CTCCGTGTCTCTCCTGTGATCG 	TCCACATCCCAGttctgcAGTT	
EIF4E-FOXP1	CCGCAGCAGATGATGAAGTA		CATGCATAATGCCACAGGAC	
MLLT10-PICALM	CAAAGCCCGAATGGTCTCTA		CAATTTCCTTCATGGGCCTTC	

ATP5L-MLL
NNNTTGTCGTACCTTGTGGAGAGACCCCGGCGCTGGTGAACGGATGAG|TATTCTTAGGTTTTGGCTCGGATGAAGAAGTCAGAGTGCGAAGTGACACAAGGTCTCCTTCAGTTAAAACTAGTCCTCGAAAACCTCGTGGGAGACCTAGAAGTGGCTCTGACCGA

FGFR1-WHSC1L1
TCTCCGTGTCTCTCCTGTGATCGCACTGACACGGCCGGGGGGTTAGAATGGAACAAACTGAAG|GGTCAGTTTGAAAAGGAGGATCGAGCTCACTGTGGAGTATCCNANGAGANNNGAGCNNNNNNNNNN

EIF4E-FOXP1
GNNNNNNNNNTTCGGGACGAGAAGACGTCGTCCAAGTCTGGAATGTAAATGCCTCTTTAGTGGGTGAAGCGACTGTTTTAGAAAAGATCTATGAACTTCTGCCCCACATAACTTTTAAAGCAGTATTTTATAAAC|CTTCCCTCTGTGTGTTGCAGTCCTGTGGCATTATGCATGA

MLLT10-PICALM
GNNGANAGGTCTCCCATAGTATGAAGGAGATGATTGGAGGCTGTTGCGTTTGCTCAGACGAGAGAGGCTGGGCCGAGAACCCGCTGGTTTATTGCGACGGGCACGGCTGCAGCGTCGCGGTGCATCAAGCTTGCTATGGCATTGTTCAAGTACCCACTGGACCGTGGTTTTGCAGGAAATGTGAATCTCAGGAGAGAGCAGCCAGAGTG|ATACAGTTTATGTAACTTGATGGAAGAAAATGGAATTACTCCAAAAAGACAAGTGCTCAAGCAGCAAAATCCTTACTTCCAGCAAAATCCAAACTGCTGTCTCTTAAATCTCTTAAACTCTCTTCTTCCATTAGAATGCTACAAGTAACTCAGTGAAGGCCCATGAAGGAAATTGA
